# Supplementary material for: Immune‐related gene signature predicts clinical outcomes and immunotherapy response in acute myeloid leukemia
Source: Cancer Med. 2022 Mar 30;11(17):3364–80. doi: 10.1002/cam4.4687 (PMC9468431; doi:10.1002/cam4.4687)
Supplement: Supplementary file 2 — Table S1 Table S2 [file CAM4-11-3364-s001.xlsx]

## Sheet: Table S1
Table S1. Genes in the turquoise module.
Gene	Entrez Gene ID	Description
ACTA1	58	actin alpha 1, skeletal muscle
ACVR1B	91	activin A receptor type 1B
ACVRL1	94	activin A receptor like type 1
ADM	133	adrenomedullin
AGER	177	advanced glycosylation end-product specific receptor
AGRP	181	agouti related neuropeptide
JAG1	182	jagged canonical Notch ligand 1
AKT1	207	AKT serine/threonine kinase 1
AKT2	208	AKT serine/threonine kinase 2
ALB	213	albumin
ANXA6	309	annexin A6
ANXA11	311	annexin A11
APOA1	335	apolipoprotein A1
APOA2	336	apolipoprotein A2
FAS	355	Fas cell surface death receptor
AQP9	366	aquaporin 9
ARAF	369	A-Raf proto-oncogene, serine/threonine kinase
AREG	374	amphiregulin
RHOA	387	ras homolog family member A
ARHGDIB	397	Rho GDP dissociation inhibitor beta
AVPR2	554	arginine vasopressin receptor 2
AZGP1	563	alpha-2-glycoprotein 1, zinc-binding
B2M	567	beta-2-microglobulin
BCL2	596	BCL2 apoptosis regulator
BCL3	602	BCL3 transcription coactivator
BID	637	BH3 interacting domain death agonist
BMP1	649	bone morphogenetic protein 1
BMP4	652	bone morphogenetic protein 4
BNIP3	664	BCL2 interacting protein 3
BPHL	670	biphenyl hydrolase like
BPI	671	bactericidal permeability increasing protein
BRAF	673	B-Raf proto-oncogene, serine/threonine kinase
BST1	683	bone marrow stromal cell antigen 1
BST2	684	bone marrow stromal cell antigen 2
C2	717	complement C2
C3	718	complement C3
C3AR1	719	complement C3a receptor 1
C5	727	complement C5
C5AR1	728	complement C5a receptor 1
S100G	795	S100 calcium binding protein G
CALCA	796	calcitonin related polypeptide alpha
CALCB	797	calcitonin related polypeptide beta
CALR	811	calreticulin
CAMP	820	cathelicidin antimicrobial peptide
CANX	821	calnexin
CASP3	836	caspase 3
CBL	867	Cbl proto-oncogene
CD1A	909	CD1a molecule
CD1B	910	CD1b molecule
CD1C	911	CD1c molecule
CD1D	912	CD1d molecule
CD1E	913	CD1e molecule
CD4	920	CD4 molecule
CD14	929	CD14 molecule
CD86	942	CD86 molecule
TNFRSF8	943	TNF receptor superfamily member 8
TNFSF8	944	TNF superfamily member 8
CD48	962	CD48 molecule
CD74	972	CD74 molecule
CD79B	974	CD79b molecule
CD81	975	CD81 molecule
CDC42	998	cell division cycle 42
CDK4	1019	cyclin dependent kinase 4
CDK6	1021	cyclin dependent kinase 6
CEBPB	1051	CCAAT enhancer binding protein beta
CHGA	1113	chromogranin A
CHUK	1147	component of inhibitor of nuclear factor kappa B kinase complex
CMA1	1215	chymase 1
CCR1	1230	C-C motif chemokine receptor 1
CCR3	1232	C-C motif chemokine receptor 3
CCR5	1234	C-C motif chemokine receptor 5 (gene/pseudogene)
CMKLR1	1240	chemerin chemokine-like receptor 1
LTB4R	1241	leukotriene B4 receptor
CORT	1325	cortistatin
CRABP1	1381	cellular retinoic acid binding protein 1
CREB1	1385	cAMP responsive element binding protein 1
CSF1R	1436	colony stimulating factor 1 receptor
CSF2RA	1438	colony stimulating factor 2 receptor subunit alpha
CSF2RB	1439	colony stimulating factor 2 receptor subunit beta
CSF3	1440	colony stimulating factor 3
CSF3R	1441	colony stimulating factor 3 receptor
CSH2	1443	chorionic somatomammotropin hormone 2
CSK	1445	C-terminal Src kinase
CSRP1	1465	cysteine and glycine rich protein 1
CTSB	1508	cathepsin B
CTSS	1520	cathepsin S
CTSW	1521	cathepsin W
CX3CR1	1524	C-X3-C motif chemokine receptor 1
CYBB	1536	cytochrome b-245 beta chain
DCK	1633	deoxycytidine kinase
DEFA4	1669	defensin alpha 4
DOCK2	1794	dedicator of cytokinesis 2
HBEGF	1839	heparin binding EGF like growth factor
GPR183	1880	G protein-coupled receptor 183
TYMP	1890	thymidine phosphorylase
EDN3	1908	endothelin 3
CELA1	1990	chymotrypsin like elastase 1
ELAVL1	1994	ELAV like RNA binding protein 1
ELF4	2000	E74 like ETS transcription factor 4
NR2F6	2063	nuclear receptor subfamily 2 group F member 6
EREG	2069	epiregulin
ESRRA	2101	estrogen related receptor alpha
FABP7	2173	fatty acid binding protein 7
PTK2B	2185	protein tyrosine kinase 2 beta
FCAR	2204	Fc fragment of IgA receptor
FCER1G	2207	Fc fragment of IgE receptor Ig
FCGR1A	2209	Fc fragment of IgG receptor Ia
FCGR2B	2213	Fc fragment of IgG receptor IIb
FCGR3A	2214	Fc fragment of IgG receptor IIIa
FCGR3B	2215	Fc fragment of IgG receptor IIIb
FCGRT	2217	Fc fragment of IgG receptor and transporter
FCN1	2219	ficolin 1
FCN2	2220	ficolin 2
FGF1	2246	fibroblast growth factor 1
FGF11	2256	fibroblast growth factor 11
FGF13	2258	fibroblast growth factor 13
FGFR1	2260	fibroblast growth factor receptor 1
FGFR3	2261	fibroblast growth factor receptor 3
FGR	2268	FGR proto-oncogene, Src family tyrosine kinase
FOS	2353	Fos proto-oncogene, AP-1 transcription factor subunit
FPR1	2357	formyl peptide receptor 1
FPR2	2358	formyl peptide receptor 2
FTH1	2495	ferritin heavy chain 1
NR5A1	2516	nuclear receptor subfamily 5 group A member 1
FYB1	2533	FYN binding protein 1
IFI6	2537	interferon alpha inducible protein 6
GCGR	2642	glucagon receptor
GDF9	2661	growth differentiation factor 9
GFAP	2670	glial fibrillary acidic protein
GMFB	2764	glia maturation factor beta
GNRH2	2797	gonadotropin releasing hormone 2
GNRHR	2798	gonadotropin releasing hormone receptor
GPR33	2856	G protein-coupled receptor 33 (gene/pseudogene)
MLNR	2862	motilin receptor
GRB2	2885	growth factor receptor bound protein 2
GRN	2896	granulin precursor
NR3C1	2908	nuclear receptor subfamily 3 group C member 1
GSK3B	2932	glycogen synthase kinase 3 beta
SERPIND1	3053	serpin family D member 1
HCK	3055	HCK proto-oncogene, Src family tyrosine kinase
HCLS1	3059	hematopoietic cell-specific Lyn substrate 1
HDGF	3068	heparin binding growth factor
HELLS	3070	helicase, lymphoid specific
HFE	3077	homeostatic iron regulator
HGF	3082	hepatocyte growth factor
HLA-A	3105	major histocompatibility complex, class I, A
HLA-B	3106	major histocompatibility complex, class I, B
HLA-C	3107	major histocompatibility complex, class I, C
HLA-DMA	3108	major histocompatibility complex, class II, DM alpha
HLA-DMB	3109	major histocompatibility complex, class II, DM beta
HLA-DOA	3111	major histocompatibility complex, class II, DO alpha
HLA-DPA1	3113	major histocompatibility complex, class II, DP alpha 1
HLA-DPB1	3115	major histocompatibility complex, class II, DP beta 1
HLA-DQA1	3117	major histocompatibility complex, class II, DQ alpha 1
HLA-DQA2	3118	major histocompatibility complex, class II, DQ alpha 2
HLA-DQB1	3119	major histocompatibility complex, class II, DQ beta 1
HLA-DRA	3122	major histocompatibility complex, class II, DR alpha
HLA-DRB1	3123	major histocompatibility complex, class II, DR beta 1
HLA-DRB5	3127	major histocompatibility complex, class II, DR beta 5
HLA-E	3133	major histocompatibility complex, class I, E
HLA-F	3134	major histocompatibility complex, class I, F
HLA-G	3135	major histocompatibility complex, class I, G
HLA-H	3136	major histocompatibility complex, class I, H (pseudogene)
MR1	3140	major histocompatibility complex, class I-related
HMGB1	3146	high mobility group box 1
HMOX1	3162	heme oxygenase 1
NR4A1	3164	nuclear receptor subfamily 4 group A member 1
HRAS	3265	HRas proto-oncogene, GTPase
HRH2	3274	histamine receptor H2
HSPA1A	3303	heat shock protein family A (Hsp70) member 1A
HSPA1B	3304	heat shock protein family A (Hsp70) member 1B
HSPA1L	3305	heat shock protein family A (Hsp70) member 1 like
HSPA4	3308	heat shock protein family A (Hsp70) member 4
HSPA6	3310	heat shock protein family A (Hsp70) member 6
HSPA8	3312	heat shock protein family A (Hsp70) member 8
HSP90AA1	3320	heat shock protein 90 alpha family class A member 1
HSP90AB1	3326	heat shock protein 90 alpha family class B member 1
ICAM1	3383	intercellular adhesion molecule 1
ICAM2	3384	intercellular adhesion molecule 2
IRF8	3394	interferon regulatory factor 8
IFNA4	3441	interferon alpha 4
IFNA14	3448	interferon alpha 14
IFNA21	3452	interferon alpha 21
IFNAR1	3454	interferon alpha and beta receptor subunit 1
IFNAR2	3455	interferon alpha and beta receptor subunit 2
IFNB1	3456	interferon beta 1
IFNGR1	3459	interferon gamma receptor 1
IFNGR2	3460	interferon gamma receptor 2
IFNW1	3467	interferon omega 1
IGF1R	3480	insulin like growth factor 1 receptor
IGF2R	3482	insulin like growth factor 2 receptor
IK	3550	IK cytokine
IKBKB	3551	inhibitor of nuclear factor kappa B kinase subunit beta
IL1R1	3554	interleukin 1 receptor type 1
IL1RN	3557	interleukin 1 receptor antagonist
IL2RG	3561	interleukin 2 receptor subunit gamma
IL4R	3566	interleukin 4 receptor
IL5RA	3568	interleukin 5 receptor subunit alpha
IL6R	3570	interleukin 6 receptor
CXCR2	3579	C-X-C motif chemokine receptor 2
IL9R	3581	interleukin 9 receptor
IL10	3586	interleukin 10
IL10RA	3587	interleukin 10 receptor subunit alpha
IL10RB	3588	interleukin 10 receptor subunit beta
IL11RA	3590	interleukin 11 receptor subunit alpha
IL12RB1	3594	interleukin 12 receptor subunit beta 1
IL13RA1	3597	interleukin 13 receptor subunit alpha 1
IL15	3600	interleukin 15
ILK	3611	integrin linked kinase
INHA	3623	inhibin subunit alpha
INHBC	3626	inhibin subunit beta C
CXCL10	3627	C-X-C motif chemokine ligand 10
IREB2	3658	iron responsive element binding protein 2
IRF1	3659	interferon regulatory factor 1
IRF3	3661	interferon regulatory factor 3
IRF5	3663	interferon regulatory factor 5
IRF7	3665	interferon regulatory factor 7
ITGAL	3683	integrin subunit alpha L
ITGB2	3689	integrin subunit beta 2
JAK2	3717	Janus kinase 2
JUN	3725	Jun proto-oncogene, AP-1 transcription factor subunit
JUND	3727	JunD proto-oncogene, AP-1 transcription factor subunit
KRAS	3845	KRAS proto-oncogene, GTPase
LCP2	3937	lymphocyte cytosolic protein 2
LEP	3952	leptin
LHB	3972	luteinizing hormone subunit beta
LIG1	3978	DNA ligase 1
LIG3	3980	DNA ligase 3
LRMP	4033	inositol 1,4,5-triphosphate receptor associated 2
LRP1	4035	LDL receptor related protein 1
LTBR	4055	lymphotoxin beta receptor
LY75	4065	lymphocyte antigen 75
LYN	4067	LYN proto-oncogene, Src family tyrosine kinase
LYZ	4069	lysozyme
MDK	4192	midkine
CIITA	4261	class II major histocompatibility complex transactivator
MICB	4277	MHC class I polypeptide-related sequence B
MIF	4282	macrophage migration inhibitory factor
MPL	4352	MPL proto-oncogene, thrombopoietin receptor
MPO	4353	myeloperoxidase
MSR1	4481	macrophage scavenger receptor 1
MUC4	4585	mucin 4, cell surface associated
MX1	4599	MX dynamin like GTPase 1
MX2	4600	MX dynamin like GTPase 2
MYH9	4627	myosin heavy chain 9
NCF4	4689	neutrophil cytosolic factor 4
NCK1	4690	NCK adaptor protein 1
NFATC3	4775	nuclear factor of activated T cells 3
NFIL3	4783	nuclear factor, interleukin 3 regulated
NFKB1	4790	nuclear factor kappa B subunit 1
NFKBIA	4792	NFKB inhibitor alpha
NFKBIB	4793	NFKB inhibitor beta
NFKBIE	4794	NFKB inhibitor epsilon
NFYA	4800	nuclear transcription factor Y subunit alpha
NFYB	4801	nuclear transcription factor Y subunit beta
NODAL	4838	nodal growth differentiation factor
NOTCH2	4853	notch receptor 2
NPPA	4878	natriuretic peptide A
NRAS	4893	NRAS proto-oncogene, GTPase
NRTN	4902	neurturin
OAS1	4938	2'-5'-oligoadenylate synthetase 1
OGN	4969	osteoglycin
OPRD1	4985	opioid receptor delta 1
OPRL1	4987	opioid related nociceptin receptor 1
OPRM1	4988	opioid receptor mu 1
OSM	5008	oncostatin M
OXT	5020	oxytocin/neurophysin I prepropeptide
OXTR	5021	oxytocin receptor
FURIN	5045	furin, paired basic amino acid cleaving enzyme
PAK1	5058	p21 (RAC1) activated kinase 1
PAK2	5062	p21 (RAC1) activated kinase 2
PCSK1	5122	proprotein convertase subtilisin/kexin type 1
PDGFA	5154	platelet derived growth factor subunit A
PI3	5266	peptidase inhibitor 3
PIK3CA	5290	phosphatidylinositol-4,5-bisphosphate 3-kinase catalytic subunit alpha
PIK3CD	5293	phosphatidylinositol-4,5-bisphosphate 3-kinase catalytic subunit delta
PIK3CG	5294	phosphatidylinositol-4,5-bisphosphate 3-kinase catalytic subunit gamma
PIK3R1	5295	phosphoinositide-3-kinase regulatory subunit 1
PIK3R2	5296	phosphoinositide-3-kinase regulatory subunit 2
PLAU	5328	plasminogen activator, urokinase
PLAUR	5329	plasminogen activator, urokinase receptor
PLSCR1	5359	phospholipid scramblase 1
PLTP	5360	phospholipid transfer protein
PLXNB1	5364	plexin B1
PML	5371	promyelocytic leukemia
POU2F2	5452	POU class 2 homeobox 2
PPARD	5467	peroxisome proliferator activated receptor delta
PPP3CA	5530	protein phosphatase 3 catalytic subunit alpha
PPP4C	5531	protein phosphatase 4 catalytic subunit
PPP3CB	5532	protein phosphatase 3 catalytic subunit beta
PPP3R1	5534	protein phosphatase 3 regulatory subunit B, alpha
PRKCA	5578	protein kinase C alpha
PRKCB	5579	protein kinase C beta
MAPK1	5594	mitogen-activated protein kinase 1
MAPK3	5595	mitogen-activated protein kinase 3
MAPK8	5599	mitogen-activated protein kinase 8
MAP2K1	5604	mitogen-activated protein kinase kinase 1
MAP2K2	5605	mitogen-activated protein kinase kinase 2
PRLR	5618	prolactin receptor
PSPN	5623	persephin
PSMB8	5696	proteasome 20S subunit beta 8
PSMB10	5699	proteasome 20S subunit beta 10
PSMC1	5700	proteasome 26S subunit, ATPase 1
PSMC2	5701	proteasome 26S subunit, ATPase 2
PSMC3	5702	proteasome 26S subunit, ATPase 3
PSMC4	5704	proteasome 26S subunit, ATPase 4
PSMC5	5705	proteasome 26S subunit, ATPase 5
PSMC6	5706	proteasome 26S subunit, ATPase 6
PSMD1	5707	proteasome 26S subunit, non-ATPase 1
PSMD2	5708	proteasome 26S subunit, non-ATPase 2
PSMD3	5709	proteasome 26S subunit, non-ATPase 3
PSMD4	5710	proteasome 26S subunit, non-ATPase 4
PSMD5	5711	proteasome 26S subunit, non-ATPase 5
PSMD7	5713	proteasome 26S subunit, non-ATPase 7
PSMD8	5714	proteasome 26S subunit, non-ATPase 8
PSMD10	5716	proteasome 26S subunit, non-ATPase 10
PSMD11	5717	proteasome 26S subunit, non-ATPase 11
PSMD13	5719	proteasome 26S subunit, non-ATPase 13
PSME1	5720	proteasome activator subunit 1
PSME2	5721	proteasome activator subunit 2
PTAFR	5724	platelet activating factor receptor
PTGDS	5730	prostaglandin D2 synthase
PTGER1	5731	prostaglandin E receptor 1
PTGER2	5732	prostaglandin E receptor 2
PTGER4	5734	prostaglandin E receptor 4
PTGFR	5737	prostaglandin F receptor
PTGS2	5743	prostaglandin-endoperoxide synthase 2
PTPN6	5777	protein tyrosine phosphatase non-receptor type 6
PTPN11	5781	protein tyrosine phosphatase non-receptor type 11
PTPRC	5788	protein tyrosine phosphatase receptor type C
PTX3	5806	pentraxin 3
MAP4K2	5871	mitogen-activated protein kinase kinase kinase kinase 2
RAC1	5879	Rac family small GTPase 1
RAC2	5880	Rac family small GTPase 2
RAC3	5881	Rac family small GTPase 3
RAF1	5894	Raf-1 proto-oncogene, serine/threonine kinase
RARA	5914	retinoic acid receptor alpha
RARB	5915	retinoic acid receptor beta
RARG	5916	retinoic acid receptor gamma
RBP2	5948	retinol binding protein 2
RELA	5970	RELA proto-oncogene, NF-kB subunit
RELB	5971	RELB proto-oncogene, NF-kB subunit
RFX1	5989	regulatory factor X1
RFX5	5993	regulatory factor X5
RFXAP	5994	regulatory factor X associated protein
RNASEL	6041	ribonuclease L
ROBO1	6091	roundabout guidance receptor 1
RPS19	6223	ribosomal protein S19
RXRA	6256	retinoid X receptor alpha
RXRB	6257	retinoid X receptor beta
SORT1	6272	sortilin 1
S100A5	6276	S100 calcium binding protein A5
S100A6	6277	S100 calcium binding protein A6
S100A8	6279	S100 calcium binding protein A8
S100A9	6280	S100 calcium binding protein A9
S100A10	6281	S100 calcium binding protein A10
S100A11	6282	S100 calcium binding protein A11
S100A12	6283	S100 calcium binding protein A12
S100A13	6284	S100 calcium binding protein A13
S100B	6285	S100 calcium binding protein B
S100P	6286	S100 calcium binding protein P
CCL3	6348	C-C motif chemokine ligand 3
CCL3L1	6349	C-C motif chemokine ligand 3 like 3
CCL22	6367	C-C motif chemokine ligand 22
CCL23	6368	C-C motif chemokine ligand 23
CCL24	6369	C-C motif chemokine ligand 24
CXCL11	6373	C-X-C motif chemokine ligand 11
SDC2	6383	syndecan 2
SDC4	6385	syndecan 4
SECTM1	6398	secreted and transmembrane 1
SEMA3F	6405	semaphorin 3F
SH3BP2	6452	SH3 domain binding protein 2
SHC1	6464	SHC adaptor protein 1
SKIV2L	6499	Ski2 like RNA helicase
SLC11A1	6556	solute carrier family 11 member 1
SOS1	6654	SOS Ras/Rac guanine nucleotide exchange factor 1
SOS2	6655	SOS Ras/Rho guanine nucleotide exchange factor 2
SP1	6667	Sp1 transcription factor
SP2	6668	Sp2 transcription factor
SPI1	6688	Spi-1 proto-oncogene
SPP1	6696	secreted phosphoprotein 1
SRC	6714	SRC proto-oncogene, non-receptor tyrosine kinase
SSTR2	6752	somatostatin receptor 2
SYK	6850	spleen associated tyrosine kinase
TACR1	6869	tachykinin receptor 1
MAP3K7	6885	mitogen-activated protein kinase kinase kinase 7
TAP1	6890	transporter 1, ATP binding cassette subfamily B member
TAP2	6891	transporter 2, ATP binding cassette subfamily B member
TAPBP	6892	TAP binding protein
TARBP2	6895	TARBP2 subunit of RISC loading complex
TAZ	6901	tafazzin
TCF12	6938	transcription factor 12
TRGC1	6966	T cell receptor gamma constant 1
TRGC2	6967	T cell receptor gamma constant 2
TRGJP	6970	T cell receptor gamma joining P
TRGV9	6983	T cell receptor gamma variable 9
TGFB1	7040	transforming growth factor beta 1
TGFBR1	7046	transforming growth factor beta receptor 1
THBS1	7057	thrombospondin 1
THRA	7067	thyroid hormone receptor alpha
TIE1	7075	tyrosine kinase with immunoglobulin like and EGF like domains 1
TK2	7084	thymidine kinase 2
TLR1	7096	toll like receptor 1
TLR2	7097	toll like receptor 2
TLR4	7099	toll like receptor 4
TMSB4X	7114	thymosin beta 4 X-linked
TNF	7124	tumor necrosis factor
TNFAIP3	7128	TNF alpha induced protein 3
TNFRSF1B	7133	TNF receptor superfamily member 1B
TPT1	7178	tumor protein, translationally-controlled 1
NR2C1	7181	nuclear receptor subfamily 2 group C member 1
NR2C2	7182	nuclear receptor subfamily 2 group C member 2
TRAF2	7186	TNF receptor associated factor 2
TRH	7200	thyrotropin releasing hormone
TSHR	7253	thyroid stimulating hormone receptor
TNFRSF4	7293	TNF receptor superfamily member 4
TXK	7294	TXK tyrosine kinase
TYK2	7297	tyrosine kinase 2
TYROBP	7305	transmembrane immune signaling adaptor TYROBP
UBE2N	7334	ubiquitin conjugating enzyme E2 N
UCN	7349	urocortin
NR1H2	7376	nuclear receptor subfamily 1 group H member 2
VAV1	7409	vav guanine nucleotide exchange factor 1
VAV2	7410	vav guanine nucleotide exchange factor 2
VDR	7421	vitamin D receptor
VEGFB	7423	vascular endothelial growth factor B
VIM	7431	vimentin
VIPR1	7433	vasoactive intestinal peptide receptor 1
VIPR2	7434	vasoactive intestinal peptide receptor 2
WAS	7454	WASP actin nucleation promoting factor
LAT2	7462	linker for activation of T cells family member 2
ZBTB16	7704	zinc finger and BTB domain containing 16
ZYX	7791	zyxin
IL1R2	7850	interleukin 1 receptor type 2
LST1	7940	leukocyte specific transcript 1
NR4A3	8013	nuclear receptor subfamily 4 group A member 3
MADCAM1	8174	mucosal vascular addressin cell adhesion molecule 1
GDF5	8200	growth differentiation factor 5
LTBP4	8425	latent transforming growth factor beta binding protein 4
NR0B2	8431	nuclear receptor subfamily 0 group B member 2
GPR65	8477	G protein-coupled receptor 65
GALR3	8484	galanin receptor 3
IKBKG	8517	inhibitor of nuclear factor kappa B kinase regulatory subunit gamma
ELP1	8518	elongator complex protein 1
CST7	8530	cystatin F
AP3B1	8546	adaptor related protein complex 3 subunit beta 1
PRKRA	8575	protein activator of interferon induced protein kinase EIF2AK2
RFXANK	8625	regulatory factor X associated ankyrin containing protein
OASL	8638	2'-5'-oligoadenylate synthetase like
SOCS1	8651	suppressor of cytokine signaling 1
BECN1	8678	beclin 1
MARCO	8685	macrophage receptor with collagenous structure
S1PR4	8698	sphingosine-1-phosphate receptor 4
EED	8726	embryonic ectoderm development
TNFSF14	8740	TNF superfamily member 14
TNFSF13	8741	TNF superfamily member 13
TNFSF12	8742	TNF superfamily member 12
TNFSF10	8743	TNF superfamily member 10
TNFRSF18	8784	TNF receptor superfamily member 18
TNFRSF11A	8792	TNF receptor superfamily member 11a
TNFRSF10B	8795	TNF receptor superfamily member 10b
IL1RL2	8808	interleukin 1 receptor like 2
LDB1	8861	LIM domain binding 1
APLN	8862	apelin
BCL10	8915	BCL10 immune signaling adaptor
MAP3K14	9020	mitogen-activated protein kinase kinase kinase 14
CCRL2	9034	C-C motif chemokine receptor like 2
ANGPTL1	9068	angiopoietin like 1
SART1	9092	spliceosome associated factor 1, recruiter of U4/U6.U5 tri-snRNP
RABEP1	9135	rabaptin, RAB GTPase binding effector protein 1
HTR3B	9177	5-hydroxytryptamine receptor 3B
BMP15	9210	bone morphogenetic protein 15
AIMP1	9255	aminoacyl tRNA synthetase complex interacting multifunctional protein 1
CD83	9308	CD83 molecule
KL	9365	klotho
AIM2	9447	absent in melanoma 2
LY86	9450	lymphocyte antigen 86
IL27RA	9466	interleukin 27 receptor subunit alpha
GDF15	9518	growth differentiation factor 15
GMFG	9535	glia maturation factor gamma
RAB3D	9545	RAB3D, member RAS oncogene family
GTPBP1	9567	GTP binding protein 1
NR1D1	9572	nuclear receptor subfamily 1 group D member 1
ISG15	9636	ISG15 ubiquitin like modifier
SOCS5	9655	suppressor of cytokine signaling 5
HDAC9	9734	histone deacetylase 9
HDAC4	9759	histone deacetylase 4
PSMD6	9861	proteasome 26S subunit, non-ATPase 6
MAFB	9935	MAF bZIP transcription factor B
TNFSF15	9966	TNF superfamily member 15
NR1D2	9975	nuclear receptor subfamily 1 group D member 2
NR2E3	10002	nuclear receptor subfamily 2 group E member 3
TANK	10010	TRAF family member associated NFKB activator
HDAC5	10014	histone deacetylase 5
NR1H3	10062	nuclear receptor subfamily 1 group H member 3
NAMPT	10135	nicotinamide phosphoribosyltransferase
EBI3	10148	Epstein-Barr virus induced 3
CNIH1	10175	cornichon family AMPA receptor auxiliary protein 1
PSME3	10197	proteasome activator subunit 3
PSMD14	10213	proteasome 26S subunit, non-ATPase 14
ANGPTL7	10218	angiopoietin like 7
GDF11	10220	growth differentiation factor 11
CD96	10225	CD96 molecule
IGSF6	10261	immunoglobulin superfamily member 6
LILRB2	10288	leukocyte immunoglobulin like receptor B2
PAK4	10298	p21 (RAC1) activated kinase 4
LANCL1	10314	LanC like 1
CCL26	10344	C-C motif chemokine ligand 26
TRIM22	10346	tripartite motif containing 22
IRF9	10379	interferon regulatory factor 9
TUBB3	10381	tubulin beta 3 class III
NOD1	10392	nucleotide binding oligomerization domain containing 1
IFITM3	10410	interferon induced transmembrane protein 3
PGRMC2	10424	progesterone receptor membrane component 2
IFI30	10437	IFI30 lysosomal thiol reductase
FAM3C	10447	FAM3 metabolism regulating signaling molecule C
SEMA6B	10501	semaphorin 6B
DDX17	10521	DEAD-box helicase 17
IFITM2	10581	interferon induced transmembrane protein 2
TNFSF13B	10673	TNF superfamily member 13b
CSPG5	10675	chondroitin sulfate proteoglycan 5
NFAT5	10725	nuclear factor of activated T cells 5
CYSLTR1	10800	cysteinyl leukotriene receptor 1
HCST	10870	hematopoietic cell signal transducer
MALT1	10892	MALT1 paracaspase
BRD8	10902	bromodomain containing 8
LILRB3	11025	leukocyte immunoglobulin like receptor B3
ADRM1	11047	adhesion regulating molecule 1
OGFR	11054	opioid growth factor receptor
GLMN	11146	glomulin, FKBP associated protein
NUDT6	11162	nudix hydrolase 6
INSL6	11172	insulin like 6
MAP4K1	11184	mitogen-activated protein kinase kinase kinase kinase 1
PTGDR2	11251	prostaglandin D2 receptor 2
ECD	11319	ecdysoneless cell cycle regulator
ACIN1	22985	apoptotic chromatin condensation inducer 1
NCOA6	23054	nuclear receptor coactivator 6
PLXND1	23129	plexin D1
PIK3R5	23533	phosphoinositide-3-kinase regulatory subunit 5
PLXNB2	23654	plexin B2
IL17RA	23765	interleukin 17 receptor A
RASGRP3	25780	RAS guanyl releasing protein 3
TRPC4AP	26133	transient receptor potential cation channel subfamily C member 4 associated protein
NOX1	27035	NADPH oxidase 1
CACYBP	27101	calcyclin binding protein
PRELID1	27166	PRELI domain containing 1
BMP10	27302	bone morphogenetic protein 10
ANGPTL3	27329	angiopoietin like 3
APOBEC3C	27350	apolipoprotein B mRNA editing enzyme catalytic subunit 3C
TOR2A	27433	torsin family 2 member A
TBK1	29110	TANK binding kinase 1
BLNK	29760	B cell linker
NENF	29937	neudesin neurotrophic factor
OSGIN1	29948	oxidative stress induced growth inhibitor 1
CD209	30835	CD209 molecule
UBXN1	51035	UBX domain protein 1
PRLH	51052	prolactin releasing hormone
ADIPOR1	51094	adiponectin receptor 1
SBDS	51119	SBDS ribosome maturation factor
TLR7	51284	toll like receptor 7
RXFP3	51289	relaxin family peptide receptor 3
CD320	51293	CD320 molecule
TLR8	51311	toll like receptor 8
TNFRSF12A	51330	TNF receptor superfamily member 12A
ANGPT4	51378	angiopoietin 4
CRLF3	51379	cytokine receptor like factor 3
YTHDF2	51441	YTH N6-methyladenosine RNA binding protein 2
ACKR4	51554	atypical chemokine receptor 4
IL23A	51561	interleukin 23 subunit alpha
GHRL	51738	ghrelin and obestatin prepropeptide
CD244	51744	CD244 molecule
ERAP1	51752	endoplasmic reticulum aminopeptidase 1
IL17D	53342	interleukin 17D
IL20RA	53832	interleukin 20 receptor subunit alpha
FGFRL1	53834	fibroblast growth factor receptor like 1
TREM2	54209	triggering receptor expressed on myeloid cells 2
TREM1	54210	triggering receptor expressed on myeloid cells 1
SEMA5B	54437	semaphorin 5B
SNRK	54861	SNF related kinase
DPP8	54878	dipeptidyl peptidase 8
CMTM6	54918	CKLF like MARVEL transmembrane domain containing 6
TAPBPL	55080	TAP binding protein like
SLC29A3	55315	solute carrier family 29 member 3
LGR4	55366	leucine rich repeat containing G protein-coupled receptor 4
PLXNA3	55558	plexin A3
LMBR1L	55716	limb development membrane protein 1 like
LTB4R2	56413	leukotriene B4 receptor 2
RETN	56729	resistin
ZC3HAV1	56829	zinc finger CCCH-type containing, antiviral 1
IFNK	56832	interferon kappa
SEMA3G	56920	semaphorin 3G
PAK6	56924	p21 (RAC1) activated kinase 6
MAVS	57506	mitochondrial antiviral signaling protein
PREX1	57580	phosphatidylinositol-3,4,5-trisphosphate dependent Rac exchange factor 1
SEMA4G	57715	semaphorin 4G
CXCL16	58191	C-X-C motif chemokine ligand 16
CHP2	63928	calcineurin like EF-hand protein 2
NOD2	64127	nucleotide binding oligomerization domain containing 2
PDF	64146	peptide deformylase, mitochondrial
ERAP2	64167	endoplasmic reticulum aminopeptidase 2
SEMA4A	64218	semaphorin 4A
LMBR1	64327	limb development membrane protein 1
NFKBIZ	64332	NFKB inhibitor zeta
CLEC7A	64581	C-type lectin domain containing 7A
AEN	64782	apoptosis enhancing nuclease
AHNAK	79026	AHNAK nucleoprotein
DHX58	79132	DExH-box helicase 58
ULBP3	79465	UL16 binding protein 3
NLRX1	79671	NLR family member X1
RABEP2	79874	rabaptin, RAB GTPase binding effector protein 2
ADM2	79924	adrenomedullin 2
PDGFD	80310	platelet derived growth factor D
ULBP2	80328	UL16 binding protein 2
ULBP1	80329	UL16 binding protein 1
COLEC12	81035	collectin subfamily member 12
UNC93B1	81622	unc-93 homolog B1, TLR signaling regulator
ISG20L2	81875	interferon stimulated exonuclease gene 20 like 2
ANGPTL6	83854	angiopoietin like 6
KAT8	84148	lysine acetyltransferase 8
SLA2	84174	Src like adaptor 2
MCHR2	84539	melanin concentrating hormone receptor 2
KIRREL3	84623	kirre like nephrin family adhesion molecule 3
IL17RC	84818	interleukin 17 receptor C
SYTL1	84958	synaptotagmin like 1
SCIN	85477	scinderin
UMODL1	89766	uromodulin like 1
LRSAM1	90678	leucine rich repeat and sterile alpha motif containing 1
ZC3HAV1L	92092	zinc finger CCCH-type containing, antiviral 1 like
RASGRP4	115727	RAS guanyl releasing protein 4
RBP7	116362	retinol binding protein 7
IL22RA2	116379	interleukin 22 receptor subunit alpha 2
LEAP2	116842	liver enriched antimicrobial peptide 2
DCD	117159	dermcidin
WFIKKN1	117166	WAP,follistatin/kazal,immunoglobulin,kunitz and netrin domain containing 1
DEFB118	117285	defensin beta 118
RLN3	117579	relaxin 3
RXFP2	122042	relaxin family peptide receptor 2
CMTM3	123920	CKLF like MARVEL transmembrane domain containing 3
REG3G	130120	regenerating family member 3 gamma
FAM3D	131177	FAM3 metabolism regulating signaling molecule D
IL17RE	132014	interleukin 17 receptor E
IL31RA	133396	interleukin 31 receptor A
CMTM4	146223	CKLF like MARVEL transmembrane domain containing 4
NFAM1	150372	NFAT activating protein with ITAM motif 1
GDF7	151449	growth differentiation factor 7
LCN6	158062	lipocalin 6
UBR1	197131	ubiquitin protein ligase E3 component n-recognin 1
TXLNA	200081	taxilin alpha
APOBEC3A	200315	apolipoprotein B mRNA editing enzyme catalytic subunit 3A
DEFB108B	245911	defensin beta 108B
DEFB117	245931	defensin beta 117 (pseudogene)
IL27	246778	interleukin 27
OSTN	344901	osteocrin
BMP8A	353500	bone morphogenetic protein 8a
MIA3	375056	MIA SH3 domain ER export factor 3
IL31	386653	interleukin 31
DEFB132	400830	defensin beta 132
LCNL1	401562	lipocalin like 1
DEFB106B	503841	defensin beta 106B
CCR2	729230	C-C motif chemokine receptor 2
MICA	100507436	MHC class I polypeptide-related sequence A
TEC	c("7006", "100124696")	tec protein tyrosine kinase

## Sheet: Table S2
Table S2. In the turquoise module, 11 genes associated with prognosis.
Gene symbol	Hazard ratio (HR)	HR.LCI	HR.UCI	P.value (KM)	P.value (Cox)
CALR	0.565508	0.401686	0.796143	0.030173	0.00109
CANX	0.522549	0.332426	0.82141	0.047868	0.004916
PSMC4	3.24023	1.74626	6.01232	0.011595	0.000193
PSMD3	2.13871	1.32171	3.46073	0.020622	0.001962
THBS1	1.28258	1.11347	1.47738	0.013607	0.000561
BST2	1.45182	1.10981	1.89924	0.033696	0.006526
MPO	0.826671	0.757643	0.901988	0.0002	1.88e-05
PTPN6	1.84632	1.36546	2.49653	0.002809	6.79e-05
CSF3R	0.753774	0.62469	0.90953	0.006422	0.003184
OGFR	2.2424	1.28766	3.90503	0.013626	0.004327
CDK6	0.637724	0.473906	0.858172	0.045035	0.002981
Abbreviations: HR.LCI, low confidence interval of HR; HR.UCI, upper confidence interval of HR; KM, P-value for Kaplan-Meier survival analysis; Cox, P-value for univariate Cox proportional hazard regression.
